# Supplementary material for: BoDV-1 Infection in Children and Adolescents: A Systematic Review and Meta-Analysis
Source: Pediatr Rep. 2023 Sep 1;15(3):512–31. doi: 10.3390/pediatric15030047 (PMC10534910; doi:10.3390/pediatric15030047)
Supplement: Supplementary file 1 [file pediatrrep-15-00047-s001.zip]

Archive with 1 entries (1 files):
- pediatrrep-2447186-supplementary.pdf
